# Supplementary material for: Validity conditions of approximations for a target-mediated drug disposition model: A novel first-order approximation and its comparison to other approximations
Source: PLoS Comput Biol. 2024 Apr 24;20(4):e1012066. doi: 10.1371/journal.pcbi.1012066 (PMC11090311; doi:10.1371/journal.pcbi.1012066)
Supplement: S1 Table — (CSV) [file pcbi.1012066.s002.csv]

#ID	TIME	AMT (nmol)	CMT	DV (nM)	LNDV (nM)	MDV	EVID
1	0	660.1885664	1		.	1	1
1	1		2	0.548369128	-0.600806628	0	0
1	2		2	2.292504797	0.829645017	0	0
1	4		2	5.48162819	1.701402172	0	0
1	8		2	9.575622537	2.25922055	0	0
1	12		2	10.39136803	2.340975465	0	0
1	24		2	14.67805492	2.686353516	0	0
1	36		2	13.69726228	2.617195979	0	0
1	48		2	14.04881269	2.642537886	0	0
1	72		2	11.57351819	2.448719573	0	0
1	96.33333333		2	6.590332364	1.885603782	0	0
1	145.5833333		2	1.722266922	0.543641401	0	0
1	241.15		2	0.545068185	-0.606844382	0	0
1	337.4166667		2	.	.	1	0
1	505.55		2	.	.	1	0
1	673.5833333		2	.	.	1	0
2	0	783.9739226	1	.	.	1	1
2	1		2	.	.	1	0
2	2		2	1.059190031	0.057504494	0	0
2	4		2	3.68013864	1.302950425	0	0
2	8		2	9.087082998	2.206853954	0	0
2	12		2	12.43217594	2.520287946	0	0
2	24.01666667		2	12.16149863	2.498275111	0	0
2	36		2	14.30587362	2.660670195	0	0
2	48		2	14.65247261	2.6846091	0	0
2	72		2	10.11202575	2.313725384	0	0
2	96.16666667		2	4.773575953	1.5630957	0	0
2	144.0666667		2	0.854531576	-0.157201825	0	0
2	240.3666667		2	.	.	1	0
2	335.9833333		2	.	.	1	0
2	504.4666667		2	.	.	1	0
2	672.3333333		2	.	.	1	0
3	0	691.1349054	1	.	.	1	1
3	1		2	.	.	1	0
3	2		2	0.742712137	-0.297446743	0	0
3	4		2	2.944028388	1.079778844	0	0
3	8		2	5.671019785	1.735368958	0	0
3	12		2	9.728291143	2.275038253	0	0
3	24		2	12.15530936	2.497766059	0	0
3	36		2	14.83773803	2.697173802	0	0
3	48		2	14.58686637	2.68012156	0	0
3	72		2	9.747271564	2.276987406	0	0
3	96.1		2	4.193022632	1.433421866	0	0
3	144.0333333		2	1.23826618	0.213712159	0	0
3	239.7		2	.	.	1	0
3	335.95		2	.	.	1	0
3	504.3166667		2	.	.	1	0
3	672.4666667		2	.	.	1	0
4	0	794.2893689	1	.	.	1	1
4	1		2	.	.	1	0
4	2		2	1.146665016	0.136857743	0	0
4	4		2	5.718883456	1.743773586	0	0
4	8		2	12.27042974	2.507192282	0	0
4	12		2	15.67947845	2.752352752	0	0
4	23.98333333		2	20.65564977	3.027988879	0	0
4	36		2	22.93330032	3.132590017	0	0
4	48		2	21.78622269	3.081277783	0	0
4	72		2	16.47170473	2.801644044	0	0
4	96.05		2	8.121144602	2.094471105	0	0
4	143.9333333		2	1.45942935	0.378045503	0	0
4	239.9833333		2	.	.	1	0
4	336.2666667		2	.	.	1	0
4	504.7166667		2	.	.	1	0
4	672.1		2	.	.	1	0
5	0	639.5576737	1	.	.	1	1
5	1		2	.	.	1	0
5	2		2	0.652348827	-0.427175849	0	0
5	4		2	3.138784015	1.143835469	0	0
5	8		2	6.790039405	1.915456745	0	0
5	12		2	9.7249902	2.274698882	0	0
5	24		2	12.41855955	2.519192092	0	0
5	36		2	11.66594459	2.456673878	0	0
5	48		2	12.38389965	2.516397214	0	0
5	72		2	7.628478884	2.031888466	0	0
5	95.93333333		2	4.332487467	1.46614185	0	0
5	143.8666667		2	1.387221225	0.327302628	0	0
5	240.2		2	.	.	1	0
5	336.0833333		2	.	.	1	0
5	504.1666667		2	.	.	1	0
5	672.3333333		2	.	.	1	0
6	0	629.2422273	1	.	.	1	1
6	1		2	.	.	1	0
6	2		2	.	.	1	0
6	4		2	1.599306802	0.469570287	0	0
6	8.016666667		2	4.273070496	1.452332654	0	0
6	12		2	5.529079243	1.7100213	0	0
6	24		2	7.717191723	2.043450531	0	0
6	36		2	7.921850178	2.069624787	0	0
6	48		2	10.43056673	2.344740604	0	0
6	72		2	6.05846795	1.801456955	0	0
6	95.73333333		2	3.57038229	1.272672674	0	0
6	143.8833333		2	1.288605558	0.253560671	0	0
6	238.7833333		2	.	.	1	0
6	335.1		2	.	.	1	0
6	503.8666667		2	.	.	1	0
6	671.65		2	.	.	1	0
7	0	608.6113346	1	.	.	1	1
7	1.1		2	.	.	1	0
7	2		2	.	.	1	0
7	4		2	1.31707619	0.275414272	0	0
7	8		2	3.692104557	1.306196636	0	0
7	12		2	5.663180046	1.73398558	0	0
7	24		2	13.3395226	2.590731253	0	0
7	36		2	15.29079243	2.727250845	0	0
7	48		2	12.84891997	2.553259759	0	0
7	72		2	12.21513895	2.50267608	0	0
7	95.8		2	7.295083658	1.98720065	0	0
7	143.5		2	1.433847043	0.360361072	0	0
7	240.2666667		2	.	.	1	0
7	336.6666667		2	.	.	1	0
7	504.9166667		2	.	.	1	0
7	671.9333333		2	.	.	1	0
8	0	773.6584762	1	.	.	1	1
8	1		2	.	.	1	0
8	2		2	0.80749314	-0.213820719	0	0
8	4		2	3.67436199	1.301379509	0	0
8	8		2	10.47512946	2.349003825	0	0
8	12		2	15.27139939	2.725981758	0	0
8	24		2	14.64875905	2.684355626	0	0
8	36		2	17.04111737	2.835629093	0	0
8	48		2	12.63270822	2.536289341	0	0
8	72		2	6.054341771	1.800775663	0	0
8	96.2		2	3.060386623	1.118541255	0	0
8	143.85		2	0.911472839	-0.092693483	0	0
8	240.1666667		2	.	.	1	0
8	335.9		2	.	.	1	0
8	504.4833333		2	.	.	1	0
8	671.7333333		2	.	.	1	0
9	0	1763.941326	1	.	.	1	1
9	1		2	0.762930412	-0.270588455	0	0
9	2		2	2.758350354	1.014632803	0	0
9	4		2	7.661488313	2.036206262	0	0
9	8		2	16.17461988	2.783443339	0	0
9	12		2	20.66390213	3.028388319	0	0
9	24.01666667		2	28.42937014	3.347422771	0	0
9	36		2	26.83666522	3.289769058	0	0
9	48		2	28.3220895	3.343642048	0	0
9	72		2	20.08623713	3.000034861	0	0
9	96.46666667		2	13.48105053	2.601285035	0	0
9	144.2166667		2	3.137133544	1.143309499	0	0
9	241.1666667		2	.	.	1	0
9	336.5		2	.	.	1	0
9	504.3666667		2	.	.	1	0
9	673.7		2	.	.	1	0
10	0	1475.108828	1	.	.	1	1
10	1		2	.	.	1	0
10	2		2	1.106641084	0.101329377	0	0
10	4		2	5.17010171	1.642892361	0	0
10	8		2	10.41117369	2.342879623	0	0
10	12		2	13.482701	2.601407456	0	0
10	24.01666667		2	15.45295125	2.737800004	0	0
10	36		2	17.44548287	2.859080754	0	0
10	48		2	15.72239071	2.755085856	0	0
10	72		2	11.72577417	2.46178934	0	0
10	96.38333333		2	8.781333168	2.172628238	0	0
10	143.6166667		2	2.262383693	0.816418989	0	0
10	240.4666667		2	.	.	1	0
10	335.4		2	.	.	1	0
10	505.3666667		2	.	.	1	0
10	671.9666667		2	.	.	1	0
11	0	1217.222669	1	.	.	1	1
11	1		2	1.257659219	0.22925223	0	0
11	2		2	4.640713004	1.534868019	0	0
11	4		2	10.11243837	2.313766187	0	0
11	8		2	19.40129149	2.965339636	0	0
11	12		2	24.57551938	3.2017508	0	0
11	24.01666667		2	29.63421427	3.388929581	0	0
11	36		2	30.55847827	3.419642168	0	0
11	48.03333333		2	28.21480885	3.339846977	0	0
11	72		2	17.99839079	2.890282353	0	0
11	95.38333333		2	11.03216356	2.400814966	0	0
11	143.5		2	2.637453323	0.969813801	0	0
11	239.95		2	.	.	1	0
11	335.6666667		2	.	.	1	0
11	503.8666667		2	.	.	1	0
11	672.05		2	.	.	1	0
12	0	1248.169008	1	.	.	1	1
12	1		2	0.677518516	-0.389318396	0	0
12	2		2	2.950630274	1.0820188	0	0
12	4		2	8.116193188	2.093861225	0	0
12	8		2	14.49113903	2.673537361	0	0
12	12		2	24.69105238	3.206440926	0	0
12	24.01666667		2	28.89975449	3.3638331	0	0
12	36		2	27.19151658	3.302905034	0	0
12	48.01666667		2	22.51243011	3.114067606	0	0
12	72.01666667		2	18.73285057	2.930278698	0	0
12	96.3		2	10.75694745	2.375551821	0	0
12	143.6166667		2	2.845412721	1.045708126	0	0
12	240.1666667		2	0.640382909	-0.445688986	0	0
12	336.5833333		2	.	.	1	0
12	504.5666667		2	.	.	1	0
12	672.5833333		2	.	.	1	0
13	0	1382.269811	1	.	.	1	1
13	1		2	0.612737513	-0.489818635	0	0
13	2		2	3.519630294	1.258355954	0	0
13	4		2	10.45078501	2.346677096	0	0
13	8		2	18.650327	2.925863679	0	0
13	12		2	27.52161086	3.314971546	0	0
13	24		2	30.45944998	3.41639629	0	0
13	36		2	39.09141549	3.66590289	0	0
13	48		2	30.26139341	3.409872755	0	0
13	72		2	21.24156712	3.055959975	0	0
13	95.7		2	12.83241526	2.551974412	0	0
13	144.6		2	2.924635349	1.073169806	0	0
13	240.4		2	0.747663551	-0.2908022	0	0
13	335.95		2	.	.	1	0
13	504.1333333		2	.	.	1	0
13	672.1333333		2	.	.	1	0
14	0	1485.424274	1	.	.	1	1
14	1		2	1.320377133	0.277917402	0	0
14	2		2	6.236306245	1.830388059	0	0
14	4		2	15.61345959	2.748133337	0	0
14	8		2	30.49245941	3.417479421	0	0
14	12.01666667		2	41.65789854	3.729490991	0	0
14	24		2	46.65882693	3.842862125	0	0
14	36		2	50.46316354	3.921243635	0	0
14	48		2	39.60306162	3.678906429	0	0
14	72		2	27.10899301	3.299865518	0	0
14	95.65		2	14.91200924	2.702166878	0	0
14	144.6		2	3.887272802	1.357707833	0	0
14	240.6333333		2	0.568174785	-0.565326188	0	0
14	335.9666667		2	.	.	1	0
14	504.0666667		2	.	.	1	0
14	672.15		2	.	.	1	0
15	0	1268.799901	1	.	.	1	1
15	1		2	.	.	1	0
15	2		2	0.935404675	-0.066776036	0	0
15	4		2	3.024901487	1.106878525	0	0
15	8		2	6.655113367	1.895385487	0	0
15	12		2	10.17515628	2.31994909	0	0
15	24.01666667		2	11.81985104	2.46978041	0	0
15	36		2	12.13096491	2.495761267	0	0
15	48		2	12.08351385	2.491842032	0	0
15	72.01666667		2	8.720265726	2.165649711	0	0
15	95.85		2	6.648511481	1.894392992	0	0
15	144.4333333		2	2.771554125	1.019408219	0	0
15	242.15		2	0.882176972	-0.125362595	0	0
15	335.8		2	.	.	1	0
15	504.2833333		2	.	.	1	0
15	672.5166667		2	.	.	1	0
16	0	1382.269811	1	.	.	1	1
16	1		2	.	.	1	0
16	2		2	0.698974645	-0.358140811	0	0
16	4		2	2.788884075	1.025641543	0	0
16	8		2	9.490210641	2.250260809	0	0
16	12		2	15.67906583	2.752326436	0	0
16	24		2	14.6314291	2.683171893	0	0
16	36		2	16.12510573	2.78037742	0	0
16	48		2	12.48581626	2.524593301	0	0
16	72		2	14.8117431	2.695420319	0	0
16	96.06666667		2	12.031524	2.487530206	0	0
16	144.5833333		2	3.390480906	1.220971772	0	0
16	240.3833333		2	.	.	1	0
16	336.05		2	.	.	1	0
16	504.5833333		2	.	.	1	0
16	671.95		2	.	.	1	0
17	0	2764.539622	1	.	.	1	1
17	1		2	2.778156011	1.021787402	0	0
17	2		2	8.175197541	2.101104881	0	0
17	4		2	22.13282169	3.097061651	0	0
17	8		2	35.57591137	3.571668762	0	0
17	12		2	46.18019022	3.832550923	0	0
17	24		2	64.26935694	4.163082954	0	0
17	36.01666667		2	73.16539787	4.292722602	0	0
17	48		2	59.37570919	4.083885206	0	0
17	72		2	41.12974768	3.716731648	0	0
17	94.41666667		2	26.38278558	3.272711736	0	0
17	144.1666667		2	7.156444059	1.968013218	0	0
17	240.3833333		2	1.008438035	0.008402634	0	0
17	337.2333333		2	.	.	1	0
17	504.1166667		2	.	.	1	0
17	672.9666667		2	.	.	1	0
18	0	3063.687566	1	.	.	1	1
18	1		2	0.860308226	-0.150464552	0	0
18	2		2	3.13011904	1.141071036	0	0
18	4		2	9.997317984	2.302316855	0	0
18	8		2	20.13575127	3.002496905	0	0
18	12		2	29.41965299	3.38166292	0	0
18	24		2	41.84770275	3.734036903	0	0
18	36.03333333		2	46.41950857	3.837719814	0	0
18	48		2	43.85302552	3.780843713	0	0
18	72		2	33.9171876	3.523921895	0	0
18	95.83333333		2	22.12456933	3.096688725	0	0
18	144.3833333		2	7.847166347	2.060152492	0	0
18	240.5833333		2	1.263435869	0.23383489	0	0
18	336.5166667		2	.	.	1	0
18	504.1166667		2	.	.	1	0
18	746.95		2	.	.	1	0
19	0	2836.747746	1	.	.	1	1
19	1		2	2.565657816	0.942214904	0	0
19	2		2	6.864310619	1.926335614	0	0
19	4		2	17.62703472	2.869433787	0	0
19	8		2	25.86288709	3.25280901	0	0
19	12		2	33.17447546	3.501780769	0	0
19	24		2	38.33219863	3.646290238	0	0
19	36		2	43.03604217	3.762037955	0	0
19	48		2	35.27057416	3.563049023	0	0
19	72		2	25.96191537	3.256630671	0	0
19	95.85		2	14.61492439	2.682043225	0	0
19	144.4		2	3.221307586	1.16978736	0	0
19	240.65		2	.	.	1	0
19	336.5333333		2	.	.	1	0
19	504.2666667		2	.	.	1	0
19	672.8333333		2	.	.	1	0
20	0	2826.4323	1	.	.	1	1
20	1		2	2.650657094	0.974807569	0	0
20	2		2	5.358255452	1.678638447	0	0
20	4		2	9.495574674	2.250825866	0	0
20	8		2	20.5153597	3.021173859	0	0
20	12		2	30.68226362	3.423684755	0	0
20	24		2	47.68211921	3.864556468	0	0
20	36		2	55.02671701	4.007818831	0	0
20	48		2	45.50349694	3.817789179	0	0
20	72		2	31.31769512	3.444183277	0	0
20	95.9		2	18.38625157	2.911603188	0	0
20	144.4166667		2	3.945864538	1.372668078	0	0
20	240.4666667		2	0.699387262	-0.357550667	0	0
20	336.5166667		2	.	.	1	0
20	504.3		2	.	.	1	0
20	672.8333333		2	.	.	1	0
21	0	3125.580244	1	.	.	1	1
21	1		2	2.287966	0.827663213	0	0
21	2		2	6.424459986	1.860112578	0	0
21	4.033333333		2	21.76146562	3.080140774	0	0
21	8		2	35.36135009	3.565619418	0	0
21	12		2	52.06412081	3.952476052	0	0
21	24		2	55.79418621	4.021669674	0	0
21	36		2	56.02525221	4.025802521	0	0
21	48		2	43.11031338	3.763762258	0	0
21	71.98333333		2	26.39103794	3.273024481	0	0
21	96		2	18.48527986	2.916974732	0	0
21	144.4166667		2	6.90639764	1.932448176	0	0
21	240.3		2	1.047636731	0.046536895	0	0
21	336.3833333		2	.	.	1	0
21	504.1666667		2	.	.	1	0
21	672.5666667		2	.	.	1	0
22	0	2888.324978	1	.	.	1	1
22	1		2	1.898454746	0.641040264	0	0
22	2		2	5.576942914	1.718640761	0	0
22	4		2	16.01204844	2.773341466	0	0
22	8		2	26.67161808	3.283600007	0	0
22	12		2	30.77303955	3.426638967	0	0
22	24		2	34.32980545	3.53601394	0	0
22	36		2	30.97934848	3.433320804	0	0
22	48		2	26.53132801	3.278326224	0	0
22	72		2	19.71488106	2.981373734	0	0
22	95.98333333		2	13.09649069	2.572344308	0	0
22	144.1833333		2	4.549524458	1.515022713	0	0
22	240.35		2	1.10168967	0.096845065	0	0
22	336.6833333		2	.	.	1	0
22	504.5333333		2	.	.	1	0
22	656.05		2	.	.	1	0
23	0	2785.170514	1	.	.	1	1
23	1		2	.	.	1	0
23	2		2	2.470343092	0.904357045	0	0
23	4		2	10.2820243	2.330397157	0	0
23	8.033333333		2	27.00996472	3.296205862	0	0
23	12		2	32.03565018	3.466849351	0	0
23	24.03333333		2	36.74774607	3.604076892	0	0
23	36		2	35.2623218	3.562815023	0	0
23	48		2	33.8594211	3.52221728	0	0
23	72		2	31.25992862	3.442337041	0	0
23	96.36666667		2	26.02793423	3.259170355	0	0
23	144.1166667		2	11.26075385	2.42132357	0	0
23	240.4333333		2	2.3110726	0.837711746	0	0
23	335.9666667		2	0.862371315	-0.148069341	0	0
23	504.4166667		2	.	.	1	0
23	673.5666667		2	.	.	1	0
24	0	3063.687566	1	.	.	1	1
24	1		2	1.352561325	0.302000073	0	0
24	2		2	5.022797136	1.613986977	0	0
24	4		2	12.68511068	2.540428919	0	0
24	8		2	26.66336572	3.283290553	0	0
24	11.98333333		2	33.37253203	3.507733167	0	0
24	24.01666667		2	42.22731118	3.743067196	0	0
24	36		2	41.56712261	3.727309533	0	0
24	48		2	33.1662231	3.501531982	0	0
24	72		2	22.1493264	3.097807085	0	0
24	94.98333333		2	12.98095769	2.56348349	0	0
24	143.9166667		2	4.298652803	1.458301672	0	0
24	240		2	0.798415547	-0.225126081	0	0
24	335.7166667		2	.	.	1	0
24	504.1		2	.	.	1	0
24	671.1833333		2	.	.	1	0
25	0	5797.280848	1	.	.	1	1
25	1		2	1.026180603	0.025843757	0	0
25	2		2	4.068824658	1.403354176	0	0
25	4		2	14.76016587	2.691932057	0	0
25	8		2	32.91865239	3.494039439	0	0
25	12		2	59.57376576	4.087215305	0	0
25	24		2	75.40178664	4.32283097	0	0
25	36		2	115.3101855	4.747625762	0	0
25	48		2	99.80400652	4.603208328	0	0
25	72		2	90.80068495	4.508666829	0	0
25	96.65		2	80.24592024	4.385095923	0	0
25	145.2333333		2	31.14439562	3.438634313	0	0
25	241.0333333		2	4.103484558	1.411836505	0	0
25	336.9666667		2	1.131398156	0.123454174	0	0
25	504.9666667		2	.	.	1	0
25	673.6833333		2	.	.	1	0
26	0	5962.32799	1	.	.	1	1
26	1		2	1.118194384	0.111715227	0	0
26	2		2	4.255327928	1.448171828	0	0
26	4		2	13.51364734	2.603700089	0	0
26	8		2	44.97534608	3.806114475	0	0
26	12		2	83.50560129	4.424913711	0	0
26	24		2	132.8216872	4.889007531	0	0
26	36		2	182.550391	5.20702625	0	0
26	48		2	174.4053145	5.161381984	0	0
26	71.98333333		2	124.3877783	4.82340393	0	0
26	96.11666667		2	65.84555714	4.187311956	0	0
26	144.2666667		2	18.23770915	2.903491382	0	0
26	240.4		2	2.186874626	0.782473413	0	0
26	336.2833333		2	0.670916631	-0.399110396	0	0
26	504.35		2	.	.	1	0
26	672.2333333		2	.	.	1	0
27	0	6178.952363	1	.	.	1	1
27	1		2	1.916197314	0.650342656	0	0
27	2		2	4.270594789	1.451753112	0	0
27	4		2	9.503001795	2.251607727	0	0
27	8		2	20.1109942	3.001266641	0	0
27	12		2	29.84877556	3.396143819	0	0
27	24.01666667		2	44.03457738	3.784975175	0	0
27	36		2	65.19362093	4.177361626	0	0
27	48.03333333		2	74.36198964	4.308944919	0	0
27	72		2	96.59383962	4.570514967	0	0
27	95.85		2	79.77553589	4.37921689	0	0
27	144.0833333		2	29.16382992	3.37292924	0	0
27	240.4833333		2	4.834230777	1.575722022	0	0
27	336.6833333		2	1.383095047	0.324323775	0	0
27	504.2666667		2	.	.	1	0
27	672.4666667		2	.	.	1	0
28	0	5848.85808	1	.	.	1	1
28	1		2	4.534670215	1.511752361	0	0
28	2		2	19.02993543	2.946013288	0	0
28	4		2	54.24274308	3.993469215	0	0
28	8		2	105.2423098	4.656265404	0	0
28	12		2	133.9109983	4.897175388	0	0
28	24		2	146.5618617	4.987447604	0	0
28	36		2	163.2481277	5.095271299	0	0
28	48		2	126.3600916	4.839135701	0	0
28	72		2	90.85845145	4.509302817	0	0
28	96.01666667		2	57.43640527	4.05067834	0	0
28	144.05		2	22.25660704	3.10263891	0	0
28	240.45		2	4.06469848	1.402339565	0	0
28	336.1		2	1.315013101	0.273846628	0	0
28	504.2666667		2	.	.	1	0
28	672.4166667		2	.	.	1	0
29	0	6086.113346	1	.	.	1	1
29	1		2	1.836974686	0.608120026	0	0
29	2		2	7.672216377	2.037605541	0	0
29	4		2	24.5920241	3.202422167	0	0
29	8		2	38.63753585	3.654224235	0	0
29	12		2	56.43787007	4.033140388	0	0
29	24.01666667		2	68.66786326	4.229281306	0	0
29	36		2	100.5219616	4.610376227	0	0
29	48		2	94.40696499	4.547614852	0	0
29	71.98333333		2	79.95708774	4.381490088	0	0
29	95.83333333		2	42.40886303	3.747357374	0	0
29	144.0666667		2	14.54065317	2.676948394	0	0
29	240.3		2	3.472591859	1.244901249	0	0
29	336.0166667		2	1.028243692	0.027852194	0	0
29	504.0333333		2	.	.	1	0
29	672.1333333		2	.	.	1	0
30	0	6715.355573	1	.	.	1	1
30	1		2	1.443749871	0.367243806	0	0
30	2		2	5.135854428	1.636246223	0	0
30	4		2	16.33966702	2.793595711	0	0
30	8		2	36.74774607	3.604076892	0	0
30	12		2	57.83251841	4.05755122	0	0
30	24.05		2	105.316581	4.656970872	0	0
30	36		2	119.7582059	4.78547476	0	0
30	48		2	106.3646304	4.666873101	0	0
30	72		2	75.11295414	4.318993036	0	0
30	95.4		2	50.6447154	3.92483489	0	0
30	143.5833333		2	18.86488828	2.937302432	0	0
30	239.75		2	3.332714407	1.203787109	0	0
30	335.6833333		2	1.140063131	0.131083639	0	0
30	503.7		2	.	.	1	0
30	672.2166667		2	.	.	1	0
31	0	5085.51505	1	.	.	1	1
31	1		2	1.206494605	0.187719134	0	0
31	2		2	4.058096594	1.400714044	0	0
31	4.016666667		2	12.6137278	2.534785728	0	0
31	8		2	36.73949372	3.6038523	0	0
31	12		2	54.82866044	4.004213058	0	0
31	24		2	86.18761734	4.456526517	0	0
31	36		2	125.3037899	4.830741108	0	0
31	48.01666667		2	97.41907532	4.579022037	0	0
31	72		2	94.34919849	4.547002777	0	0
31	95.05		2	65.89507128	4.188063648	0	0
31	143.5666667		2	31.7055559	3.45649193	0	0
31	239.7333333		2	9.008685606	2.198189179	0	0
31	335.6166667		2	3.29929236	1.193708009	0	0
31	503.7166667		2	0.790988426	-0.234471943	0	0
31	672.25		2	.	.	1	0
32	0	5941.697097	1	.	.	1	1
32	1		2	7.115594892	1.962288839	0	0
32	2		2	21.06001527	3.047376232	0	0
32	4		2	59.11163376	4.079427754	0	0
32	8		2	113.1893297	4.729061901	0	0
32	12		2	151.628809	5.021435488	0	0
32	24.01666667		2	162.4063873	5.090101758	0	0
32	36		2	164.27142	5.10152006	0	0
32	48		2	136.2216583	4.9142834	0	0
32	72		2	88.83662396	4.486798997	0	0
32	95.35		2	52.69955231	3.96460696	0	0
32	143.55		2	14.59264302	2.680517499	0	0
32	239.75		2	2.233087826	0.803385303	0	0
32	335.6		2	0.710940562	-0.34116645	0	0
32	503.5833333		2	.	.	1	0
32	672.2666667		2	.	.	1	0
33	0	8706.236719	1	.	.	1	1
33	1		2	9.45390027	2.246427383	0	0
33	2		2	33.43029853	3.50946263	0	0
33	4		2	84.68568835	4.438946619	0	0
33	8		2	138.1362052	4.928240192	0	0
33	12		2	178.6882878	5.185642879	0	0
33	24.03333333		2	231.8664769	5.446161675	0	0
33	36		2	272.10497	5.606187911	0	0
33	48.03333333		2	200.070145	5.29866803	0	0
33	72.01666667		2	169.3301149	5.131850152	0	0
33	96.08333333		2	128.241629	4.853916211	0	0
33	144.1833333		2	38.78607827	3.658061375	0	0
33	240.4		2	6.930742093	1.935966892	0	0
33	336.25		2	1.927750614	0.656353838	0	0
33	504.1333333		2	.	.	1	0
33	672.35		2	.	.	1	0
34	0	9644.942337	1	.	.	1	1
34	1		2	11.63953704	2.454407669	0	0
34	2		2	32.06865961	3.467879217	0	0
34	4		2	69.0639764	4.235033269	0	0
34	8		2	131.9304326	4.882274758	0	0
34	12		2	141.8910276	4.955059352	0	0
34	24.01666667		2	189.160529	5.242596014	0	0
34	36		2	200.6890718	5.301756804	0	0
34	48.03333333		2	182.9052423	5.208968217	0	0
34	72		2	127.4494027	4.847719445	0	0
34	96.66666667		2	83.83569557	4.428858878	0	0
34	144.7666667		2	26.63860865	3.282361617	0	0
34	240.8333333		2	2.779393864	1.02223287	0	0
34	336.55		2	0.958511275	-0.042373954	0	0
34	504.75		2	.	.	1	0
34	673.1833333		2	.	.	1	0
35	0	8221.41074	1	.	.	1	1
35	1		2	2.013987745	0.700116709	0	0
35	2		2	9.744383239	2.276691041	0	0
35	4		2	34.98174166	3.554826259	0	0
35	8		2	69.05572404	4.234913773	0	0
35	12		2	94.05211363	4.543849029	0	0
35	24		2	114.674754	4.742099895	0	0
35	36		2	130.7668503	4.873415969	0	0
35	48		2	119.3455881	4.782023386	0	0
35	72		2	82.51531844	4.412983954	0	0
35	96.4		2	48.8952157	3.889679553	0	0
35	144.5833333		2	14.40118834	2.667310727	0	0
35	240.7166667		2	2.101875348	0.742829969	0	0
35	336.4666667		2	0.695673702	-0.362874548	0	0
35	504.6		2	.	.	1	0
35	673.2166667		2	.	.	1	0
36	0	8118.256277	1	.	.	1	1
36	1		2	3.72428875	1.314875894	0	0
36	2		2	12.17676549	2.499529668	0	0
36	4		2	34.95698459	3.554118294	0	0
36	8		2	75.61634792	4.325672502	0	0
36	12		2	110.6971179	4.706797804	0	0
36	24		2	127.7877494	4.85037068	0	0
36	36		2	166.2519857	5.113504624	0	0
36	48		2	171.7563079	5.146076658	0	0
36	72		2	127.2678509	4.846293928	0	0
36	96.51666667		2	86.16286027	4.456239229	0	0
36	144.5		2	25.78036352	3.249613098	0	0
36	240.6833333		2	2.804976171	1.031395044	0	0
36	336.35		2	0.741474284	-0.2991148	0	0
36	504.35		2	.	.	1	0
36	672.8833333		2	.	.	1	0
37	0	7365.228693	1	.	.	1	1
37	1		2	0.957273421	-0.043666222	0	0
37	2		2	3.742443936	1.319738857	0	0
37	4		2	13.92832828	2.633924772	0	0
37	8		2	34.94047987	3.553646039	0	0
37	12		2	45.14864558	3.809960281	0	0
37	24		2	56.33884178	4.031384205	0	0
37	36		2	60.34948732	4.100152452	0	0
37	48		2	53.14517959	3.973027406	0	0
37	72		2	47.54182913	3.861609937	0	0
37	96.56666667		2	40.59334447	3.703604124	0	0
37	144.75		2	13.20170824	2.580346233	0	0
37	241.15		2	2.068453302	0.726801131	0	0
37	336.8		2	0.772008005	-0.25876036	0	0
37	504.7833333		2	.	.	1	0
37	672.7		2	.	.	1	0
38	0	7076.396196	1	.	.	1	1
38	1		2	7.159332384	1.968416734	0	0
38	2		2	22.00078397	3.091078088	0	0
38	4		2	46.01514308	3.82897054	0	0
38	8		2	79.88281653	4.380560767	0	0
38	12		2	109.8471251	4.699089627	0	0
38	24		2	142.7905345	4.961378763	0	0
38	36		2	192.164387	5.258351188	0	0
38	48		2	177.2193683	5.177388334	0	0
38	72		2	123.0426441	4.812530995	0	0
38	96.11666667		2	86.83130119	4.463967169	0	0
38	144.7166667		2	34.28029131	3.534570592	0	0
38	241.55		2	6.711229395	1.903782153	0	0
38	336.7833333		2	2.297868829	0.831982097	0	0
38	504.65		2	.	.	1	0
38	672.8166667		2	.	.	1	0
39	0	8830.022075	1	.	.	1	1
39	1		2	2.781456954	1.022974874	0	0
39	2		2	12.64261105	2.537072937	0	0
39	4		2	26.99346001	3.295594615	0	0
39	8		2	47.8554187	3.868184355	0	0
39	12		2	53.3349838	3.976592472	0	0
39	24		2	62.15675352	4.129659477	0	0
39	36		2	90.59437602	4.506392136	0	0
39	48		2	78.13331683	4.358416558	0	0
39	72		2	86.67450641	4.462159797	0	0
39	96.21666667		2	64.84702193	4.172030987	0	0
39	144.7		2	20.78768748	3.034360864	0	0
39	240.95		2	2.794660725	1.027710713	0	0
39	336.7		2	0.727857894	-0.31764945	0	0
39	504.7		2	.	.	1	0
39	672.6833333		2	.	.	1	0
40	0	7839.739226	1	.	.	1	1
40	1		2	2.701821708	0.993926252	0	0
40	2		2	38.14239442	3.641326378	0	0
40	4		2	110.4247901	4.704334656	0	0
40	8		2	144.1521735	4.970869502	0	0
40	12		2	191.4299272	5.254521826	0	0
40	24.01666667		2	238.7406903	5.475377985	0	0
40	36		2	204.344866	5.319809086	0	0
40	48		2	149.0540736	5.00430915	0	0
40	72		2	88.45701554	4.482516734	0	0
40	96.35		2	47.46755792	3.860046487	0	0
40	144.4833333		2	10.5753956	2.358530133	0	0
40	240.8666667		2	1.596005859	0.46750417	0	0
40	336.7333333		2	.	.	1	0
40	504.7		2	.	.	1	0
40	672.5666667		2	.	.	1	0
