# Supplementary material for: Validity conditions of approximations for a target-mediated drug disposition model: A novel first-order approximation and its comparison to other approximations
Source: PLoS Comput Biol. 2024 Apr 24;20(4):e1012066. doi: 10.1371/journal.pcbi.1012066 (PMC11090311; doi:10.1371/journal.pcbi.1012066)
Supplement: S2 Table — (CSV) [file pcbi.1012066.s003.csv]

#ID	TIME	AMTpmol	DVpM	MDV	COHORT	CMT	BASEpM
1	0	9750	.	1	1	2	2.341463415
1	1	.	3.073170732	0	1	3	2.341463415
1	2	.	3.756097561	0	1	3	2.341463415
1	4	.	3.317073171	0	1	3	2.341463415
1	6	.	3.56097561	0	1	3	2.341463415
1	8	.	4.195121951	0	1	3	2.341463415
1	11	.	4.243902439	0	1	3	2.341463415
1	14	.	4.390243902	0	1	3	2.341463415
1	24	.	5.804878049	0	1	3	2.341463415
1	36	.	6.731707317	0	1	3	2.341463415
1	48	.	7.804878049	0	1	3	2.341463415
1	60	.	7.219512195	0	1	3	2.341463415
1	72	.	6.780487805	0	1	3	2.341463415
1	96	.	4.341463415	0	1	3	2.341463415
1	168	.	3.365853659	0	1	3	2.341463415
1	240	.	2.634146341	0	1	3	2.341463415
1	336	.	2.87804878	0	1	3	2.341463415
1	504	.	6.097560976	0	1	3	2.341463415
1	672	.	6.243902439	0	1	3	2.341463415
2	0	13153.84615	.	1	1	2	3.804878049
2	1	.	10.43902439	0	1	3	3.804878049
2	2	.	11.90243902	0	1	3	3.804878049
2	4	.	9.951219512	0	1	3	3.804878049
2	6	.	12.82926829	0	1	3	3.804878049
2	8	.	10.7804878	0	1	3	3.804878049
2	11	.	11.41463415	0	1	3	3.804878049
2	14	.	12.19512195	0	1	3	3.804878049
2	24	.	11.41463415	0	1	3	3.804878049
2	36	.	11.51219512	0	1	3	3.804878049
2	48	.	10.3902439	0	1	3	3.804878049
2	60	.	8.341463415	0	1	3	3.804878049
2	72	.	9.268292683	0	1	3	3.804878049
2	96	.	6.292682927	0	1	3	3.804878049
2	168	.	4.048780488	0	1	3	3.804878049
2	672	.	4.585365854	0	1	3	3.804878049
3	0	14076.92308	.	1	1	2	2.390243902
3	1	.	5.414634146	0	1	3	2.390243902
3	2	.	5.707317073	0	1	3	2.390243902
3	4	.	4.926829268	0	1	3	2.390243902
3	6	.	6.536585366	0	1	3	2.390243902
3	8	.	7.12195122	0	1	3	2.390243902
3	11	.	6.146341463	0	1	3	2.390243902
3	14	.	5.317073171	0	1	3	2.390243902
3	24	.	5.609756098	0	1	3	2.390243902
3	36	.	6.292682927	0	1	3	2.390243902
3	48	.	6.487804878	0	1	3	2.390243902
3	60	.	5.804878049	0	1	3	2.390243902
3	72	.	6.292682927	0	1	3	2.390243902
3	96	.	5.463414634	0	1	3	2.390243902
3	168	.	3.219512195	0	1	3	2.390243902
3	240	.	2.634146341	0	1	3	2.390243902
3	336	.	3.853658537	0	1	3	2.390243902
3	504	.	4.292682927	0	1	3	2.390243902
3	672	.	4.43902439	0	1	3	2.390243902
4	0	10653.84615	.	1	1	2	1.853658537
4	1	.	4.341463415	0	1	3	1.853658537
4	2	.	6.975609756	0	1	3	1.853658537
4	4	.	5.170731707	0	1	3	1.853658537
4	6	.	8	0	1	3	1.853658537
4	8	.	8.292682927	0	1	3	1.853658537
4	11	.	7.219512195	0	1	3	1.853658537
4	14	.	7.658536585	0	1	3	1.853658537
4	24	.	5.073170732	0	1	3	1.853658537
4	36	.	5.853658537	0	1	3	1.853658537
4	48	.	3.463414634	0	1	3	1.853658537
4	60	.	4.780487805	0	1	3	1.853658537
4	72	.	3.609756098	0	1	3	1.853658537
4	96	.	2.780487805	0	1	3	1.853658537
4	168	.	2.585365854	0	1	3	1.853658537
4	336	.	1.902439024	0	1	3	1.853658537
5	0	11750	.	1	1	2	2.146341463
5	1	.	4.341463415	0	1	3	2.146341463
5	2	.	5.512195122	0	1	3	2.146341463
5	4	.	6.731707317	0	1	3	2.146341463
5	6	.	7.512195122	0	1	3	2.146341463
5	8	.	7.951219512	0	1	3	2.146341463
5	11	.	8.243902439	0	1	3	2.146341463
5	14	.	7.512195122	0	1	3	2.146341463
5	24	.	6.243902439	0	1	3	2.146341463
5	36	.	7.853658537	0	1	3	2.146341463
5	48	.	7.853658537	0	1	3	2.146341463
5	60	.	9.804878049	0	1	3	2.146341463
5	72	.	8.487804878	0	1	3	2.146341463
5	96	.	5.512195122	0	1	3	2.146341463
5	168	.	2.390243902	0	1	3	2.146341463
5	240	.	2.390243902	0	1	3	2.146341463
5	504	.	2.195121951	0	1	3	2.146341463
5	672	.	3.414634146	0	1	3	2.146341463
6	0	12711.53846	.	1	1	2	3.463414634
6	1	.	4.292682927	0	1	3	3.463414634
6	2	.	5.12195122	0	1	3	3.463414634
6	4	.	5.902439024	0	1	3	3.463414634
6	6	.	7.756097561	0	1	3	3.463414634
6	8	.	7.804878049	0	1	3	3.463414634
6	11	.	7.756097561	0	1	3	3.463414634
6	14	.	6.87804878	0	1	3	3.463414634
6	24	.	6.536585366	0	1	3	3.463414634
6	36	.	7.853658537	0	1	3	3.463414634
6	48	.	6.097560976	0	1	3	3.463414634
6	60	.	7.609756098	0	1	3	3.463414634
6	72	.	6.292682927	0	1	3	3.463414634
6	96	.	5.609756098	0	1	3	3.463414634
6	168	.	4.634146341	0	1	3	3.463414634
6	240	.	4.243902439	0	1	3	3.463414634
6	336	.	4.536585366	0	1	3	3.463414634
6	504	.	5.512195122	0	1	3	3.463414634
6	672	.	6.097560976	0	1	3	3.463414634
7	0	9788.461538	.	1	1	2	1.512195122
7	1	.	2.097560976	0	1	3	1.512195122
7	2	.	2.195121951	0	1	3	1.512195122
7	4	.	2.585365854	0	1	3	1.512195122
7	6	.	2.926829268	0	1	3	1.512195122
7	8	.	3.56097561	0	1	3	1.512195122
7	11	.	3.365853659	0	1	3	1.512195122
7	14	.	3.219512195	0	1	3	1.512195122
7	24	.	2.926829268	0	1	3	1.512195122
7	36	.	3.512195122	0	1	3	1.512195122
7	48	.	3.756097561	0	1	3	1.512195122
7	60	.	4.048780488	0	1	3	1.512195122
7	72	.	4	0	1	3	1.512195122
7	96	.	2.682926829	0	1	3	1.512195122
7	168	.	3.268292683	0	1	3	1.512195122
7	240	.	2.585365854	0	1	3	1.512195122
7	336	.	2.536585366	0	1	3	1.512195122
7	672	.	1.609756098	0	1	3	1.512195122
8	0	10576.92308	.	1	1	2	3.414634146
8	1	.	5.317073171	0	1	3	3.414634146
8	2	.	6.048780488	0	1	3	3.414634146
8	4	.	4.87804878	0	1	3	3.414634146
8	6	.	5.804878049	0	1	3	3.414634146
8	8	.	5.658536585	0	1	3	3.414634146
8	11	.	5.951219512	0	1	3	3.414634146
8	14	.	6.097560976	0	1	3	3.414634146
8	24	.	6.048780488	0	1	3	3.414634146
8	36	.	5.902439024	0	1	3	3.414634146
8	48	.	6.975609756	0	1	3	3.414634146
8	60	.	7.463414634	0	1	3	3.414634146
8	72	.	7.804878049	0	1	3	3.414634146
8	96	.	5.073170732	0	1	3	3.414634146
8	168	.	4.292682927	0	1	3	3.414634146
8	240	.	3.56097561	0	1	3	3.414634146
8	336	.	4.43902439	0	1	3	3.414634146
8	504	.	6.341463415	0	1	3	3.414634146
8	672	.	5.12195122	0	1	3	3.414634146
9	0	51461.53846	.	1	2	2	4.097560976
9	1	.	12.19512195	0	2	3	4.097560976
9	2	.	13.6097561	0	2	3	4.097560976
9	4	.	13.2195122	0	2	3	4.097560976
9	6	.	14.97560976	0	2	3	4.097560976
9	8	.	18.24390244	0	2	3	4.097560976
9	11	.	23.31707317	0	2	3	4.097560976
9	14	.	22.92682927	0	2	3	4.097560976
9	24	.	26.68292683	0	2	3	4.097560976
9	36	.	23.75609756	0	2	3	4.097560976
9	48	.	21.07317073	0	2	3	4.097560976
9	60	.	19.26829268	0	2	3	4.097560976
9	72	.	19.56097561	0	2	3	4.097560976
9	96	.	14.43902439	0	2	3	4.097560976
9	168	.	7.365853659	0	2	3	4.097560976
9	240	.	10.58536585	0	2	3	4.097560976
9	336	.	14.53658537	0	2	3	4.097560976
9	504	.	8.195121951	0	2	3	4.097560976
9	672	.	7.658536585	0	2	3	4.097560976
10	0	33807.69231	.	1	2	2	2.243902439
10	1	.	8.926829268	0	2	3	2.243902439
10	2	.	12.43902439	0	2	3	2.243902439
10	4	.	11.41463415	0	2	3	2.243902439
10	6	.	12.48780488	0	2	3	2.243902439
10	8	.	11.80487805	0	2	3	2.243902439
10	11	.	11.26829268	0	2	3	2.243902439
10	14	.	10	0	2	3	2.243902439
10	24	.	9.804878049	0	2	3	2.243902439
10	36	.	14.29268293	0	2	3	2.243902439
10	48	.	19.70731707	0	2	3	2.243902439
10	60	.	24.73170732	0	2	3	2.243902439
10	72	.	19.70731707	0	2	3	2.243902439
10	96	.	10.3902439	0	2	3	2.243902439
10	168	.	2.780487805	0	2	3	2.243902439
10	240	.	2.731707317	0	2	3	2.243902439
10	336	.	3.12195122	0	2	3	2.243902439
10	504	.	5.902439024	0	2	3	2.243902439
10	672	.	10.14634146	0	2	3	2.243902439
11	0	47423.07692	.	1	2	2	3.365853659
11	1	.	12.87804878	0	2	3	3.365853659
11	2	.	8.926829268	0	2	3	3.365853659
11	4	.	8.682926829	0	2	3	3.365853659
11	6	.	12.24390244	0	2	3	3.365853659
11	8	.	12.68292683	0	2	3	3.365853659
11	11	.	13.65853659	0	2	3	3.365853659
11	14	.	14.7804878	0	2	3	3.365853659
11	24	.	16.7804878	0	2	3	3.365853659
11	36	.	18.34146341	0	2	3	3.365853659
11	48	.	20.14634146	0	2	3	3.365853659
11	60	.	18.97560976	0	2	3	3.365853659
11	72	.	16	0	2	3	3.365853659
11	96	.	9.902439024	0	2	3	3.365853659
11	336	.	7.609756098	0	2	3	3.365853659
11	504	.	11.6097561	0	2	3	3.365853659
11	672	.	11.36585366	0	2	3	3.365853659
12	0	42115.38462	.	1	2	2	2.146341463
12	1	.	5.56097561	0	2	3	2.146341463
12	2	.	4.87804878	0	2	3	2.146341463
12	4	.	8.87804878	0	2	3	2.146341463
12	6	.	10.7804878	0	2	3	2.146341463
12	8	.	12.97560976	0	2	3	2.146341463
12	11	.	12.82926829	0	2	3	2.146341463
12	14	.	12.19512195	0	2	3	2.146341463
12	24	.	11.70731707	0	2	3	2.146341463
12	36	.	10.29268293	0	2	3	2.146341463
12	48	.	12.04878049	0	2	3	2.146341463
12	60	.	10.92682927	0	2	3	2.146341463
12	72	.	11.17073171	0	2	3	2.146341463
12	96	.	8.390243902	0	2	3	2.146341463
12	168	.	4.87804878	0	2	3	2.146341463
12	240	.	4	0	2	3	2.146341463
12	336	.	6.731707317	0	2	3	2.146341463
12	504	.	6.87804878	0	2	3	2.146341463
12	672	.	6.829268293	0	2	3	2.146341463
13	0	30980.76923	.	1	2	2	2.634146341
13	1	.	6.731707317	0	2	3	2.634146341
13	2	.	14.09756098	0	2	3	2.634146341
13	4	.	13.51219512	0	2	3	2.634146341
13	6	.	11.80487805	0	2	3	2.634146341
13	8	.	12.68292683	0	2	3	2.634146341
13	11	.	11.26829268	0	2	3	2.634146341
13	14	.	10.87804878	0	2	3	2.634146341
13	24	.	11.70731707	0	2	3	2.634146341
13	36	.	10.63414634	0	2	3	2.634146341
13	48	.	16.63414634	0	2	3	2.634146341
13	60	.	16.7804878	0	2	3	2.634146341
13	72	.	17.80487805	0	2	3	2.634146341
13	96	.	10.58536585	0	2	3	2.634146341
13	168	.	2.87804878	0	2	3	2.634146341
13	240	.	3.463414634	0	2	3	2.634146341
13	336	.	4.43902439	0	2	3	2.634146341
13	504	.	6.048780488	0	2	3	2.634146341
13	672	.	4.926829268	0	2	3	2.634146341
14	0	41653.84615	.	1	2	2	4.926829268
14	1	.	17.12195122	0	2	3	4.926829268
14	2	.	21.17073171	0	2	3	4.926829268
14	4	.	21.90243902	0	2	3	4.926829268
14	6	.	23.80487805	0	2	3	4.926829268
14	8	.	25.85365854	0	2	3	4.926829268
14	11	.	31.41463415	0	2	3	4.926829268
14	14	.	31.95121951	0	2	3	4.926829268
14	24	.	29.51219512	0	2	3	4.926829268
14	36	.	22.29268293	0	2	3	4.926829268
14	48	.	20.04878049	0	2	3	4.926829268
14	60	.	13.65853659	0	2	3	4.926829268
14	72	.	12.82926829	0	2	3	4.926829268
14	96	.	5.317073171	0	2	3	4.926829268
14	240	.	4.975609756	0	2	3	4.926829268
14	336	.	5.707317073	0	2	3	4.926829268
14	504	.	6.487804878	0	2	3	4.926829268
14	672	.	5.512195122	0	2	3	4.926829268
15	0	30230.76923	.	1	2	2	2.585365854
15	1	.	5.512195122	0	2	3	2.585365854
15	2	.	10.87804878	0	2	3	2.585365854
15	4	.	12	0	2	3	2.585365854
15	6	.	13.95121951	0	2	3	2.585365854
15	8	.	14.29268293	0	2	3	2.585365854
15	11	.	14.43902439	0	2	3	2.585365854
15	14	.	16.43902439	0	2	3	2.585365854
15	24	.	15.07317073	0	2	3	2.585365854
15	36	.	17.95121951	0	2	3	2.585365854
15	48	.	19.17073171	0	2	3	2.585365854
15	60	.	19.56097561	0	2	3	2.585365854
15	72	.	17.90243902	0	2	3	2.585365854
15	96	.	10.63414634	0	2	3	2.585365854
15	168	.	3.756097561	0	2	3	2.585365854
15	240	.	3.707317073	0	2	3	2.585365854
15	336	.	4.731707317	0	2	3	2.585365854
15	504	.	8.243902439	0	2	3	2.585365854
15	672	.	8.292682927	0	2	3	2.585365854
16	0	38769.23077	.	1	2	2	3.219512195
16	1	.	22.09756098	0	2	3	3.219512195
16	2	.	48.63414634	0	2	3	3.219512195
16	4	.	54.14634146	0	2	3	3.219512195
16	6	.	40.48780488	0	2	3	3.219512195
16	8	.	47.41463415	0	2	3	3.219512195
16	11	.	47.12195122	0	2	3	3.219512195
16	14	.	44.34146341	0	2	3	3.219512195
16	24	.	34.04878049	0	2	3	3.219512195
16	36	.	28.19512195	0	2	3	3.219512195
16	48	.	24	0	2	3	3.219512195
16	60	.	23.85365854	0	2	3	3.219512195
16	72	.	20.82926829	0	2	3	3.219512195
16	96	.	8.731707317	0	2	3	3.219512195
16	336	.	6.731707317	0	2	3	3.219512195
16	504	.	6.536585366	0	2	3	3.219512195
16	672	.	4.682926829	0	2	3	3.219512195
17	0	34903.84615	.	1	3	1	4.829268293
17	1	.	6.536585366	0	3	3	4.829268293
17	2	.	17.70731707	0	3	3	4.829268293
17	4	.	30.68292683	0	3	3	4.829268293
17	6	.	33.26829268	0	3	3	4.829268293
17	8	.	36.04878049	0	3	3	4.829268293
17	11	.	37.90243902	0	3	3	4.829268293
17	14	.	40.73170732	0	3	3	4.829268293
17	24	.	42.82926829	0	3	3	4.829268293
17	36	.	47.41463415	0	3	3	4.829268293
17	48	.	47.07317073	0	3	3	4.829268293
17	60	.	40.92682927	0	3	3	4.829268293
17	72	.	40.7804878	0	3	3	4.829268293
17	96	.	36	0	3	3	4.829268293
17	168	.	28.29268293	0	3	3	4.829268293
17	240	.	16.53658537	0	3	3	4.829268293
17	336	.	7.170731707	0	3	3	4.829268293
18	0	30519.23077	.	1	3	1	1.756097561
18	1	.	5.024390244	0	3	3	1.756097561
18	2	.	24.24390244	0	3	3	1.756097561
18	4	.	20.7804878	0	3	3	1.756097561
18	6	.	18.3902439	0	3	3	1.756097561
18	8	.	20.19512195	0	3	3	1.756097561
18	11	.	21.70731707	0	3	3	1.756097561
18	14	.	21.02439024	0	3	3	1.756097561
18	24	.	29.51219512	0	3	3	1.756097561
18	36	.	30.97560976	0	3	3	1.756097561
18	48	.	28.19512195	0	3	3	1.756097561
18	60	.	25.90243902	0	3	3	1.756097561
18	72	.	22.97560976	0	3	3	1.756097561
18	96	.	14.82926829	0	3	3	1.756097561
18	168	.	5.317073171	0	3	3	1.756097561
18	240	.	3.024390244	0	3	3	1.756097561
18	336	.	5.658536585	0	3	3	1.756097561
18	504	.	4.731707317	0	3	3	1.756097561
18	672	.	5.658536585	0	3	3	1.756097561
19	0	30750	.	1	3	1	4.195121951
19	1	.	20.63414634	0	3	3	4.195121951
19	2	.	62.53658537	0	3	3	4.195121951
19	4	.	64.58536585	0	3	3	4.195121951
19	6	.	41.75609756	0	3	3	4.195121951
19	8	.	38.7804878	0	3	3	4.195121951
19	11	.	36.58536585	0	3	3	4.195121951
19	14	.	31.56097561	0	3	3	4.195121951
19	24	.	20.92682927	0	3	3	4.195121951
19	36	.	14.3902439	0	3	3	4.195121951
19	48	.	11.12195122	0	3	3	4.195121951
19	60	.	9.853658537	0	3	3	4.195121951
19	72	.	8.975609756	0	3	3	4.195121951
19	96	.	7.853658537	0	3	3	4.195121951
19	168	.	7.317073171	0	3	3	4.195121951
19	336	.	4.585365854	0	3	3	4.195121951
19	504	.	7.170731707	0	3	3	4.195121951
19	672	.	6.926829268	0	3	3	4.195121951
20	0	40615.38462	.	1	3	1	2
20	1	.	10.19512195	0	3	3	2
20	2	.	34.09756098	0	3	3	2
20	4	.	21.12195122	0	3	3	2
20	6	.	18.04878049	0	3	3	2
20	8	.	17.75609756	0	3	3	2
20	11	.	17.90243902	0	3	3	2
20	14	.	17.75609756	0	3	3	2
20	24	.	21.65853659	0	3	3	2
20	36	.	26.53658537	0	3	3	2
20	48	.	21.56097561	0	3	3	2
20	60	.	18.68292683	0	3	3	2
20	72	.	15.02439024	0	3	3	2
20	96	.	8.487804878	0	3	3	2
20	168	.	4.829268293	0	3	3	2
20	240	.	2.780487805	0	3	3	2
20	672	.	2.097560976	0	3	3	2
21	0	29942.30769	.	1	3	1	1.658536585
21	1	.	12.48780488	0	3	3	1.658536585
21	2	.	35.56097561	0	3	3	1.658536585
21	4	.	27.2195122	0	3	3	1.658536585
21	6	.	22.24390244	0	3	3	1.658536585
21	8	.	23.75609756	0	3	3	1.658536585
21	11	.	25.12195122	0	3	3	1.658536585
21	14	.	22.24390244	0	3	3	1.658536585
21	24	.	22.97560976	0	3	3	1.658536585
21	36	.	22.14634146	0	3	3	1.658536585
21	48	.	20.92682927	0	3	3	1.658536585
21	60	.	21.31707317	0	3	3	1.658536585
21	72	.	17.56097561	0	3	3	1.658536585
21	96	.	15.12195122	0	3	3	1.658536585
21	168	.	5.609756098	0	3	3	1.658536585
21	240	.	3.317073171	0	3	3	1.658536585
21	336	.	3.414634146	0	3	3	1.658536585
21	504	.	4.975609756	0	3	3	1.658536585
21	672	.	5.56097561	0	3	3	1.658536585
22	0	40269.23077	.	1	3	1	4.43902439
22	1	.	37.46341463	0	3	3	4.43902439
22	2	.	68.92682927	0	3	3	4.43902439
22	4	.	80.14634146	0	3	3	4.43902439
22	6	.	70.97560976	0	3	3	4.43902439
22	8	.	78.87804878	0	3	3	4.43902439
22	11	.	67.75609756	0	3	3	4.43902439
22	14	.	70.92682927	0	3	3	4.43902439
22	24	.	48.68292683	0	3	3	4.43902439
22	36	.	40.48780488	0	3	3	4.43902439
22	48	.	26.48780488	0	3	3	4.43902439
22	60	.	19.31707317	0	3	3	4.43902439
22	72	.	16.43902439	0	3	3	4.43902439
22	96	.	12.3902439	0	3	3	4.43902439
22	168	.	8	0	3	3	4.43902439
22	240	.	6.585365854	0	3	3	4.43902439
22	336	.	6.097560976	0	3	3	4.43902439
22	504	.	6.634146341	0	3	3	4.43902439
22	672	.	5.609756098	0	3	3	4.43902439
23	0	39403.84615	.	1	3	1	4.975609756
23	1	.	58.3902439	0	3	3	4.975609756
23	2	.	104.097561	0	3	3	4.975609756
23	4	.	73.70731707	0	3	3	4.975609756
23	6	.	54.24390244	0	3	3	4.975609756
23	8	.	63.51219512	0	3	3	4.975609756
23	11	.	70	0	3	3	4.975609756
23	14	.	73.95121951	0	3	3	4.975609756
23	24	.	62.48780488	0	3	3	4.975609756
23	36	.	60.19512195	0	3	3	4.975609756
23	48	.	42.97560976	0	3	3	4.975609756
23	60	.	27.02439024	0	3	3	4.975609756
23	72	.	21.36585366	0	3	3	4.975609756
23	96	.	12.09756098	0	3	3	4.975609756
23	168	.	5.024390244	0	3	3	4.975609756
23	504	.	6.243902439	0	3	3	4.975609756
23	672	.	8	0	3	3	4.975609756
24	0	39634.61538	.	1	3	1	3.170731707
24	1	.	9.658536585	0	3	3	3.170731707
24	2	.	31.56097561	0	3	3	3.170731707
24	4	.	45.36585366	0	3	3	3.170731707
24	6	.	36.58536585	0	3	3	3.170731707
24	8	.	57.46341463	0	3	3	3.170731707
24	11	.	65.95121951	0	3	3	3.170731707
24	14	.	77.95121951	0	3	3	3.170731707
24	24	.	77.75609756	0	3	3	3.170731707
24	36	.	57.36585366	0	3	3	3.170731707
24	48	.	34.43902439	0	3	3	3.170731707
24	60	.	27.6097561	0	3	3	3.170731707
24	72	.	27.65853659	0	3	3	3.170731707
24	96	.	13.51219512	0	3	3	3.170731707
24	168	.	4.536585366	0	3	3	3.170731707
24	336	.	4.243902439	0	3	3	3.170731707
24	672	.	4.634146341	0	3	3	3.170731707
